# Supplementary material for: ACA-Net: adaptive context-aware network for basketball action recognition
Source: Front Neurorobot. 2024 Sep 25;18:1471327. doi: 10.3389/fnbot.2024.1471327 (PMC11461453; doi:10.3389/fnbot.2024.1471327)
Supplement: Supplementary file 1 [file Data_Sheet_1.ZIP]

Archive with 34 entries (34 files):
- Frontiers-Harvard.bst
- Frontiers-Vancouver.bst
- FrontiersinHarvard.cls
- FrontiersinVancouver.cls
- frontiers.tex
- frontiers_SupplementaryMaterial.tex
- frontiers_suppmat.cls
- frontiersinFPHY_FAMS.cls
- ref.bib
- YM-logo.eps
- YM-logo.pdf
- logo1.eps
- logo1.pdf
- logo2.eps
- logo2.pdf
- logos.eps
- logos.pdf
- PDF examples/Frontiers.pdf
- PDF examples/Frontiers_SupplementaryMaterial.pdf
- figures/basketball-51.pdf
- figures/data_distribution.pdf
- figures/TSCI.pdf
- figures/LSTA.pdf
- figures/t_SNE_SpaceJam_30epoch.pdf
- figures/overview.pdf
- figures/tsne_B51_after_training.pdf
- figures/tsne_SpaceJam_after_training.pdf
- figures/SpaceJam_category_accuracy.pdf
- figures/tsne_B51_before_training.pdf
- figures/Basketball-51_confusion.pdf
- figures/Basketball-51_category_accuracy.pdf
- figures/SpaceJam_confusion.pdf
- figures/SpaceJam.pdf
- figures/tsne_SpaceJam_before_training.pdf
