# Supplementary material for: ACA-Net: adaptive context-aware network for basketball action recognition
Source: Front Neurorobot. 2024 Sep 25;18:1471327. doi: 10.3389/fnbot.2024.1471327 (PMC11461453; doi:10.3389/fnbot.2024.1471327)
Supplement: Supplementary file 1 [file Data_Sheet_1.ZIP › frontiers.tex]

%%%%%%%%%%%%%%%%%%%%%%%%%%%%%%%%%%%%%%%%%%%%%%%%%%%%%%%%%%%%%%%%%%%%%%%%%%%%%%%%%%%%%%%%%%%%%%%%%%%%%%%%%%%%%%%%%%%%%%%%%%%%%%%%%%%%%%%%%%%%%%%%%%%%%%%%%%%
% This is just an example/guide for you to refer to when submitting manuscripts to Frontiers, it is not mandatory to use Frontiers .cls files nor frontiers.tex  %
% This will only generate the Manuscript, the final article will be typeset by Frontiers after acceptance.   
%                                              %
%                                                                                                                                                         %
% When submitting your files, remember to upload this *tex file, the pdf generated with it, the *bib file (if bibliography is not within the *tex) and all the figures.
%%%%%%%%%%%%%%%%%%%%%%%%%%%%%%%%%%%%%%%%%%%%%%%%%%%%%%%%%%%%%%%%%%%%%%%%%%%%%%%%%%%%%%%%%%%%%%%%%%%%%%%%%%%%%%%%%%%%%%%%%%%%%%%%%%%%%%%%%%%%%%%%%%%%%%%%%%%

%%% Version 3.4 Generated 2022/06/14 %%%
%%% You will need to have the following packages installed: datetime, fmtcount, etoolbox, fcprefix, which are normally inlcuded in WinEdt. %%%
%%% In http://www.ctan.org/ you can find the packages and how to install them, if necessary. %%%
%%%  NB logo1.jpg is required in the path in order to correctly compile front page header %%%

\documentclass[utf8]{FrontiersinHarvard} % for articles in journals using the Harvard Referencing Style (Author-Date), for Frontiers Reference Styles by Journal: https://zendesk.frontiersin.org/hc/en-us/articles/360017860337-Frontiers-Reference-Styles-by-Journal
%\documentclass[utf8]{FrontiersinVancouver} % for articles in journals using the Vancouver Reference Style (Numbered), for Frontiers Reference Styles by Journal: https://zendesk.frontiersin.org/hc/en-us/articles/360017860337-Frontiers-Reference-Styles-by-Journal
%\documentclass[utf8]{frontiersinFPHY_FAMS} % Vancouver Reference Style (Numbered) for articles in the journals "Frontiers in Physics" and "Frontiers in Applied Mathematics and Statistics" 

%\setcitestyle{square} % for articles in the journals "Frontiers in Physics" and "Frontiers in Applied Mathematics and Statistics" 
\usepackage{url,hyperref,lineno,microtype,subcaption}
\usepackage[onehalfspacing]{setspace}
\usepackage{tabularx}
\usepackage{booktabs}
\usepackage{multirow}
\usepackage{graphicx}
\usepackage{float}

\linenumbers


% Leave a blank line between paragraphs instead of using \\


\def\keyFont{\fontsize{8}{11}\helveticabold }
\def\firstAuthorLast{Yaolei Zhang {et~al.}} %use et al only if is more than 1 author
\def\Authors{Yaolei Zhang\,$^{1}$, Fei Zhang\,$^{2}$, Yuanli Zhou\,$^{3}$ and Xiao Xu\,$^{*}$}
% Affiliations should be keyed to the author's name with superscript numbers and be listed as follows: Laboratory, Institute, Department, Organization, City, State abbreviation (USA, Canada, Australia), and Country (without detailed address information such as city zip codes or street names).
% If one of the authors has a change of address, list the new address below the correspondence details using a superscript symbol and use the same symbol to indicate the author in the author list.
\def\Address{$^{1}$China Basketball College, Beijing Sport University, Beijing, China\\
$^{2}$College of Physical Education, Hangzhou Normal University, Hangzhou, Zhejiang, China\\
$^{3}$ Air Force Early Warning Academy, Wuhan, Hubei, China}
% The Corresponding Author should be marked with an asterisk
% Provide the exact contact address (this time including street name and city zip code) and email of the corresponding author
\def\corrAuthor{Xiao Xu, College of Physical Education, Dalian University, Dalian, Liaoning, China, 116622}

\def\corrEmail{xxbsu2018@163.com}


\begin{document}
\onecolumn
\firstpage{1}

\title[ACA-Net for Basketball Action Recognition]{ACA-Net: Adaptive Context-Aware Network for Basketball Action Recognition} 

\author[\firstAuthorLast ]{\Authors} %This field will be automatically populated
\address{} %This field will be automatically populated
\correspondance{} %This field will be automatically populated

\extraAuth{}% If there are more than 1 corresponding author, comment this line and uncomment the next one.
%\extraAuth{corresponding Author2 \\ Laboratory X2, Institute X2, Department X2, Organization X2, Street X2, City X2 , State XX2 (only USA, Canada and Australia), Zip Code2, X2 Country X2, email2@uni2.edu}


\maketitle


\begin{abstract}
\textcolor{blue}{The advancements in intelligent action recognition can be instrumental in developing autonomous robotic systems capable of analyzing complex human activities in real-time, contributing to the growing field of robotics that operates in dynamic environments.}
The precise recognition of basketball players' actions using artificial intelligence technology can provide valuable assistance and guidance to athletes, coaches, and analysts, and can help referees make fairer decisions during games. However, unlike action recognition in simpler scenarios, the background in basketball is similar and complex, the differences between various actions are subtle, and lighting conditions are inconsistent, making action recognition in basketball a challenging task. To address this problem, an Adaptive Context-Aware Network (ACA-Net) for basketball player action recognition is proposed in this paper. It contains a Long Short-term Adaptive (LSTA) module and a Triplet Spatial-Channel Interaction (TSCI) module to extract effective features at the temporal, spatial, and channel levels. The LSTA module adaptively learns global and local temporal features of the video. The TSCI module enhances the feature representation by learning the interaction features between space and channels. We conducted extensive experiments on the popular basketball action recognition datasets SpaceJam and Basketball-51. The results show that ACA-Net outperforms the current mainstream methods, achieving 89.26\% and 92.05\% in terms of classification accuracy on the two datasets, respectively. \textcolor{blue}{ACA-Net's adaptable architecture also holds potential for real-world applications in autonomous robotics, where accurate recognition of complex human actions in unstructured environments is crucial for tasks such as automated game analysis, player performance evaluation, and enhanced interactive broadcasting experiences.}


\tiny
 \keyFont{ \section{Keywords:} Baketball; action recognition; adaptive context-awareness; long short-term information; space-channel information interaction} %All article types: you may provide up to 8 keywords; at least 5 are mandatory.
\end{abstract}

\section{Introduction}

\label{sec1} 
% In recent years, computer vision technology has advanced rapidly due to improvements in computing power and data availability, attracting significant attention from researchers, particularly in sports applications~\citep{saleem2023toward,babaee2021clustering}. Intelligent detection of athletes' movements offers precise technical guidance for athletes, coaches, and analysts, and aids referees in making fairer judgments during matches, enhancing the overall fairness of the game. The burgeoning sports science analytics industry leverages these technologies to monitor performance, track movements, and identify actions, thus optimizing training programs and competition fairness.
\textcolor{blue}{In recent years, the integration of neural network models in autonomous systems has revolutionized various fields, including robotics and computer vision, enabling machines to perform complex tasks in dynamic environments~\citep{gan2024robust,saleem2023toward,babaee2021clustering}. One of the most promising applications of these advancements is in sports analytics, where intelligent systems can autonomously monitor, analyze, and interpret athlete movements. These systems not only provide precise technical guidance to athletes, coaches, and analysts, but also assist referees in making fairer decisions during matches, enhancing the fairness and accuracy of the game. The growing field of autonomous sports analysis leverages machine learning and neural network models to optimize training, improve competition outcomes, and enhance the overall fan experience.}
% Basketball is currently one of the most popular sports in the world, and professional basketball is becoming increasingly influential. \textcolor{red}{Accurate recognition of basketball players’ movements during training and games is crucial for coaches. It helps them assign targeted training plans and tactics.} The traditional method is for coaches to create training and game plans to different players based on their subjective perception and experience, which requires coaches to invest a lot of time in observation and analysis, resulting in low efficiency and accuracy~\citep{wei2016sports}. The use of computer vision to accurately identify the movements of basketball players is one of the current research hotspots. It is also the basis for realising advanced applications such as automatic detection of key events in the game, intelligent analysis of basketball tactics, and automatic generation of highlights. Therefore, the use of computer vision technology to accurately identify the movements of basketball players is essential to improve the technical and tactical level of athletes and the spectacle of the game~\citep{li2019automatic}.
\textcolor{blue}{Among these sports, basketball stands out as one of the most popular and globally influential. Accurate recognition of basketball players' movements during training and games is critical for coaches, enabling them to design targeted training plans and strategies based on objective data rather than subjective observations. Traditionally, coaches have relied on their experience and time-intensive manual analysis to evaluate player performance, leading to inefficiencies and potential inaccuracies~\citep{wei2016sports}. Leveraging computer vision technology for autonomous recognition of player movements addresses these challenges, offering a foundation for advanced applications such as automatic detection of key game events, intelligent analysis of basketball tactics, and automatic generation of game highlights. These innovations, powered by neural network models, can significantly enhance both the technical level of athletes and the overall spectacle of the game~\citep{li2019automatic}. Additionally, these advancements in action recognition hold great potential for broader applications in autonomous robotic systems, where accurate, real-time recognition of human actions is essential for intelligent decision-making and interaction in complex, unstructured environments~\citep{jain2023ambient,wang2022human}.}

Basketball action recognition techniques can be divided into two main routes: the first is recognition using inertial sensors and the second is recognition using the feature extraction from video or image. 
Li \textit{et al.}~\citep{li2021research} used inertial sensors to measure the acceleration and angular velocity of the arm to help recognize basketball actions. Gun \textit{et al.}~\citep{JUNJUN2021103334} proposed the integration of a Field Programmable Gate Array (FPGA) into a network of two data streams to find the optimal region for recognizing basketball actions. These methods require athletes to be equipped with specific sensors that collect data and send it to a processing device for action analysis, but is not suitable for general use due to its equipment dependency. \textcolor{red}{Liu \textit{et al.}~\citep{liu2023action} used wearable sensors to capture user motion data, then optimise the model to analyse and recognise user behaviour through SVM algorithm. Liu \textit{et al.}~\citep{liu2023application} leveraged the wearable device to collect three-axis acceleration data and three-axis angular velocity data of the basketball player for action recognition. Jiang \textit{et al.}~\citep{jiang2023deep} proposed a scientific structure for classifying motion postures is proposed, which leads to the establishment of a data information acquisition module based on inertial sensors. The convolutional neural network is then improved using principal component analysis, and finally the improved algorithm is applied to identify basketball poses.}

The methods based on feature extraction use video or image captured by a camera, from which hidden features are extracted and then recognized using a neural network classifier. This type of method is currently the most widely used in action recognition. Researchers are beginning to extend 2D convolution to 3D convolution to capture features in the time dimension, e.g. C3D~\citep{tran2015learning}, TSN~\citep{wang2016temporal}, I3D~\citep{carreira2017quo},  P3D~\citep{qiu2017learning}, Non-local~\citep{wang2018non}, R(2+1)D~\citep{tran2018closer}, R3D~\citep{hara2018can} and SlowFast~\citep{feichtenhofer2019slowfast}. 
DeepVideo~\citep{karpathy2014large} is one of the first attempts to use convolutional neural networks for video.
C3D (Convolutional 3D) is currently the most popular neural network for extracting video features, as it is capable of extracting features in the temporal dimension in addition to the spatial dimension compared to 2D convolution~\citep{fan2016video, li2017large, xu2017r, de2019combining, jiaxin2021review}. Donahue \textit{et al.}~\citep{donahue2015long} explored the most suitable C3D convolution kernel size for action recognition through experimental studies. In order to further improve the representation and generalization ability, researchers have successively proposed 3D residual convolutional network ~\citep{tran2017convnet} and pseudo-3D residual network~\citep{qiu2017learning}. Wu \textit{et al.}~\citep{wu2020fusing} proposed a dual-stream 3D convolutional network that uses optical flow information to obtain global and local action features. Gu \textit{et al.}~\citep{gu2020fine} introduced the Navigator-Teacher-Scrutiniser Network into the dual-stream network with the aim of focusing on the most informative regions for fine-grained action recognition. In recent years, the most significant attention-based Transformer model has been proposed by Vaswani \textit{et al.}~\citep{vaswani2017attention}. Using Transformer's multi-head self-attention layer, it is possible to compute a representation of a sequence by aligning words in the sequence with other words in the sequence. It performs better in terms of representation and uses less computational resources than convolutional and recurrent operations.The success of the Transformer model inspired the computer vision community to test it on video tasks, such as ViVIT~\citep{arnab2021vivit}, Video-Swin~\citep{liu2022video} and TimesFormer~\citep{bertasius2021space}. \textcolor{red}{Moreover, Peng \textit{et al.}~\citep{peng2020mix} proposed a novel spatial-temporal GCN (ST-GCN) architecture for 3D skeleton-based action recognition, which is able to better model the latent anatomy of the structure data. Huang \textit{et al.}~\citep{huang2023micro} utilized ensemble models based
on hypergraph-convolution Transformer for the MiG classification from human skeleton data. The method effectively extracts subtle dynamic features from different gestures by enhancing the attention mechanism and multi-model fusion techniques.}

\textcolor{red}{Although deep learning-based algorithms are capable of recognizing basketball actions, they face some specific challenges such as dealing with highly similar complex backgrounds, subtle action differences within frames, and inconsistent lighting conditions. These factors significantly impact the accuracy and robustness of action recognition in basketball videos.} 
% Unlike simple action recognition, basketball action recognition is more challenging. The backgrounds in basketball videos are very similar and complex, which makes it difficult to provide a sufficient basis for judgement in basketball action recognition. The differences between each basketball action are small, and different actions are similar in specific frames, so it is not possible to effectively recognize actions with short-term information. Second, the effect of lighting conditions further affects the robustness of the current method for basketball action recognition. 
To address these issues, we propose an Adaptive Context-Aware Network (ACA-Net) deep neural network for basketball action recognition to solve the problem that the current popular methods unable to extract sufficient features and fails to capture long term temporal information, resulting in low accuracy in recognizing basketball player's actions. The main contributions of this paper are as follows:
\begin{enumerate}

\item We propose an adaptive context-aware network (ACA-Net) for basketball action recognition. By aggregating long short-term temporal features with spatial-channel features, the network can effectively recognize basketball actions guided by video contextual information.

\item We propose a long short-term adaptive learning mechanism. To address the problem of difficulty in determining similar basketball actions from short-term temporal information, it first filters features through a convolutional gating mechanism, then generates a dynamic convolutional kernel for video adaptation to aggregate temporal information and capture long-term dependencies in videos, and finally generates importance weights from short-term temporal information to enhance temporal feature representation. Thus, it can adaptively integrate contextual information from different time scales to enhance the model's ability to capture long-term temporal information.

\item We propose a triplet spatial-channel integration strategy, which performs cross-dimensional interactions between spatial and channel dimensions, and spatial intrinsic dimensions on each of the three branches, which complementarily improves the representation of the features in the network. Thus it can efficiently extract more discriminative feature representations from basketball videos with a large number of similar backgrounds.
\end{enumerate}

The rest of the paper is organized as follows.  Section~\ref{sec2} introduces the adaptive context-aware network, the long short-term adaptive learning mechanism, and the triplet spatial-channel interaction strategy. Section~\ref{sec3} introduces the datasets, evaluation metrics, and the experiments to verify the effectiveness of the methods in this paper. Section~\ref{sec4} and Section~\ref{sec5} introduce the discussion and conclusions of this study.


\begin{figure}[!t]
\centering
\includegraphics[width=\linewidth]{figures/overview.pdf}
\caption{The overall architecture of ACA-Net. The vanilla Bottlenecks in ResNet50 are replaced with ACA-Net Blocks to instantiate ACA-Net. The whole workﬂow of ACA-Module in the lower right shows how it works. We have noted the shape of tensor after each step. $\bigoplus$ denotes element-wise addition.}
\label{fig:overview}
\end{figure} 
%%%%%%%%%%%%%%%%%%%%%%%%%%%%%%%%%%%%%%%%%%
\section{Methodology}
\label{sec2}

\subsection{The overview of Adaptive Context-Aware Network}

As we discussed in Section~\ref{sec1}, basketball videos pose difficulties in modelling the long-term dependency of the videos as well as discriminative feature representations due to the complexity of the background and the similarity of the actions. Therefore, we aim to address the above problems by introducing a long short-term adaptive (LSTA) module and a triplet spatial-channel interaction module. The two proposed modules can be easily integrated into existing 2D CNNs, such as ResNet~\citep{he2016deep}, to form a network architecture that can efficiently process basketball videos. We will give an overview of ACA-Net and then describe the technical details of the proposed modules. 

As shown in the Figure~\ref{fig:overview}, we adopt ResNet50 as the backbone and insert the Adaptive Context-Aware Module (ACA-Module) after the first $1\times1$ convolution of each bottleneck of the layers in ResNet50. We call the improved bottleneck the ACA-Block. Each ACA-module in ACA-Block contains an LSTA module and a TSCI module to extract features from different aspects of the video. The LSTA module strengthens the model's performance in extracting the long-term dependency information of the video, and the TSCI module enhances the model's ability to extract discriminative features through the cross-dimensional interactions between the space and the channels. Next we will introduce the technical details of the LSTA module and the TSCI module.


\subsection{LSTA module}

The LSTA module is designed to adaptively learn the long and short term information of basketball videos. As shown in the Figure~\ref{fig:LSTA}, the LSTA module consists of three main parts, which are gated convolutional layer, short-term branch and long-term branch.

\begin{figure}[h!]
\includegraphics[width=\linewidth]{figures/LSTA.pdf}
\caption{LSTA module architecture. LSTA module contains three parts: Gated Convolutioal Layer, Short-term branch, and Long-term Branch. We have noted the shape of tensor after each step. $\bigoplus$ denotes element-wise addition. $\bigotimes$ represents convolution operation. $\bigodot$ is element-wise multiplication.}
\label{fig:LSTA}
\end{figure} 

Formally, let $X\in\mathbb{R}^{C\times T\times H\times W}$ denotes the input feature map, where $C$ indicates the number of channels, $T$ represents the temporal dimension, and $H, W$ are the spatial dimensions. For convenience, the dimension of batch size $N$ is ignored here and in the following descriptions of shapes. First, we leverage gated convolutional layer to enhance the feature representation. The feature map $X\in\mathbb{R}^{C\times T\times H\times W}$ are fed into two convolution sublayers, which contains a convolution, a instance norm~\citep{ulyanov2016instance}, and a ReLU layer~\citep{glorot2011deep}. The convolution kernel size is $3\times3\times3$ and $1\times1\times1$ , respectively. These two features are then multiplied pixel by pixel to control the information transfer, similar to the gate mechanism~\citep{liu2021pay}. This process can be formalised as

\begin{equation}
    G=X\oplus Conv3D^{3\times3\times3}(Conv3D^{3\times3\times3}(X)\odot Conv3D^{1\times1\times1}(X))
\end{equation}
where $X$ denotes the input feature map and $C$ denotes the convolution block. Then, the output $G^{C\times T\times H\times W}$ is fed into short-term and long-term branch. For efficiency, these two branches only focuses on temporal modeling. Therefore, We first use global spatial average pooling to compress the feature map as follows:

\begin{equation}
    P=\frac{1}{H\times W}\sum_{i,j}G_{c,t,j,i},
\end{equation}
where $c,t,i,j$ denotes the index of channel, time, height and width dimensions. $P^{C\times T}$ aggregates the spatial information of $G^{C\times T\times H\times W}$. The aim of short-term branch is to extract the short-term information and generate the location-related importance weights. To control the model complexity, the first Conv1D operation reduce the number of channels form $C$ to $\frac{C}{r}$. The second Conv1D operation recover the number of channels to $C$, and yields an importance weights $V^{C\times T}$ through the sigmoid function. Above process can be formulated as follows:
\begin{equation}
    V=F_{rescale}(\sigma(Conv1D(\delta(Conv1D(P, \frac{C}{r})),C))),
\end{equation}
where $P$ is the feature map form global spatial average pooling, $\delta$ and $\sigma$ denote the ReLU and Sigmoid activation function, respectively. $F_{rescale}$ rescales $\hat{V}^{C\times T}$ to $V^{C\times T\times H\times W}$ by replicating in spatial dimension.
Finally, the feature map $P$ is multiplied element-wise with the importance weights $V$.
\begin{equation}
    Z= P \odot V
\end{equation}

The Long-term Branch is mainly responsible for long-range temporal modelling and capturing long-range dependencies in videos. We generate dynamic temporal aggregation convolution kernels for the diversity of video temporal information and aggregate them in a convolutional manner. In order to simplify the generation of adaptive convolutional kernels and maintain a high inference efficiency, we adopt a channel-by-channel temporal sequence convolutional kernel generation method. Based on this idea, we expect that the generated adaptive convolution kernel only considers modelling temporal relationships, and the generation process of the convolution kernel is summarized as follows:
\begin{equation}
    \Theta_c=softmax(\mathcal{F}(\mathbf{W_2},\delta(\mathcal{F}(\mathbf{W_1},P))))
\end{equation}
where $\Theta_c \in \mathbb{R}^K$ is the adaptive convolution kernel for the $c^{th}$ channel, $K$ is the kernel size, $\delta$ denotes the ReLU activation function, $\mathcal{F}$ is the fully connected feed forward layer, and $\mathbf{W_1}$ and $\mathbf{W_2}$ are the learnable parameters. Next, the generated adaptive kernel $\Theta = \{\Theta_1, \Theta_2, \dots, \Theta_C\}$ learns the temporal structure information between video frames in the convolution manner for temporal adaptive aggregation:
\begin{equation}
    Y = \Theta\otimes Z = \sum_k^K\Theta_{c,k}\cdot Z_{c,t+k,j,i}
\end{equation}
where $\otimes$ denotes channel-by-channel temporal convolution, $Z$ is the feature map output from short-term branch.

In summary, LSTA module is capable of generating adaptive convolution kernels to aggregate short-term and long-term temporal features of the basketball video while maintaining computational efficiency.

\subsection{TSCI module}
Triplet attention~\citep{misra2021rotate} is a light-weight but effective attention mechanisms for computer vision tasks, such as image classification, which computes attention weights by capturing cross-dimension interaction using a three-branch structure. Inspired by this idea, we extend triplet attention to video and propose the TSCI module. The TSCI module builds inter-dimensional dependencies by the rotation operation followed by residual transformations and encodes inter-channel and spatial information with negligible computational overhead. The architecture of TSCI module is shown as Figure~\ref{fig:TSCI}. The objective of the TSCI module is to enhance the model's ability to extract discriminative features through cross-dimensional interactions between three different dimensions, i.e., ($C, H$), ($C, W$), and ($H, W$), respectively.
\begin{figure}[h!]
\centering
\includegraphics[width=0.9\linewidth]{figures/TSCI.pdf}
\caption{TSCI module architecture. TSCI module contains three branches to focus different aspects of information. We have noted the shape of tensor after each step. $\bigoplus$ denotes element-wise addition, and $\bigodot$ is element-wise multiplication.}
\label{fig:TSCI}
\end{figure}

Formally, let $X\in\mathbb{R}^{C\times T\times H\times W}$ denotes the input feature map, we first permute the spatial and channel dimensions. $X_C \in \mathbb{R}^{T\times C\times H\times W}$ is obtained in the left branch after dimensional permuting. The global average pooling and global max pooling are performed along the direction $C$ to obtain the feature map $X_C' \in \mathbb{R}^{T\times 2\times H\times W}$, which can establish the information interaction between $H$ and $W$. Similarly, $X_H \in \mathbb{R}^{T\times H\times C\times W}$ is obtained in the middle branch after dimensional permuting, and global average pooling and global max pooling are performed along the direction $H$ to obtain the feature map $X_H' \in \mathbb{R}^{T\times 2\times C\times W}$, which can establish the information interaction between $C$ and $W$. $X_W \in \mathbb{R}^{T\times W\times C\times H}$ is obtained in the right branch after dimensional permuting, and global average pooling and global max pooling are performed along the direction $W$ to obtain the feature map $X_W' \in \mathbb{R}^{T\times 2\times C\times H}$, which can establish the information interaction between $C$ and $H$. Above pooling process can be formulated as follows:
\begin{equation}
\mathrm{Dimensional~Pooling}(X)=\mathrm{Concat}[\mathrm{Avgpool}_{\mathrm{3d}}(X),\mathrm{Maxpool}_{\mathrm{3d}}(X)]
\end{equation}

Secondly, we leverage the features output from the above process to generate the attention map. Three two-dimensional convolution layers are performed for features $X_C'$, $X_H'$, and $X_W'$, respectively. The attention map $w_C$, $w_H$, and $w_W$ are obtained through the batch normalization layer~\citep{ioffe2015batch} and sigmoid activation function. Then, they are multiplied element-wise by the $X_C$, $X_H$, and $X_W$ of the corresponding branch to pay more attention to the region of interest.

Finally, the output feature maps of the three branches are averaged to achieve the aggregation of features. The whole process can be represented as follows:
\begin{equation}
    \begin{aligned}
    \boldsymbol{Y}&=\operatorname{Avg}(\overline{{\boldsymbol{X}_{{_{C}}}\odot\sigma(\operatorname{Conv2D}(\boldsymbol{X}_{{_{C}}}^{\prime}))}} + \overline{{\boldsymbol{X}_{{_{H}}}\odot\sigma(\operatorname{Conv2D}(\boldsymbol{X}_{{_{H}}}^{\prime}))}} + \overline{{\boldsymbol{X}_{{_{W}}}\odot\sigma(\operatorname{Conv2D}(\boldsymbol{X}_{{_{W}}}^{\prime}))}})\\
    &=\frac{1}{3}(\overline{{\boldsymbol{X}_{{_{C}}}\odot w_{{_{C}}}}} + \overline{{\boldsymbol{X}_{{_{H}}}\odot w_{{_{H}}}}}+\overline{{\boldsymbol{X}_{{_{W}}}\odot w_{{_{W}}}}})
    \end{aligned}
\end{equation}
where $w_C \in \mathbb{R}^{T\times 1\times H\times W}$, $w_H \in \mathbb{R}^{T\times 1\times C\times W}$, and $w_W \in \mathbb{R}^{T\times 1\times C\times H}$ denote the attention map generated by the left, middle, and right branches. $\sigma$ denotes the sigmoid activation function. $\odot$ is the element-wise multiplication. $\overline{{\boldsymbol{X}_{{_{C}}}\odot w_{{_{C}}}}}$, $\overline{{\boldsymbol{X}_{{_{H}}}\odot w_{{_{H}}}}}$, and $\overline{{\boldsymbol{X}_{{_{W}}}\odot w_{{_{W}}}}}$ denote the execution of dimensional permuting operation on $\boldsymbol{X}_{{_{C}}}\odot w_{{_{C}}}$, $\boldsymbol{X}_{{_{H}}}\odot w_{{_{H}}}$, and $\boldsymbol{X}_{{_{W}}}\odot w_{{_{W}}}$ to retain the original input shape of $X \in \mathbb{R}^{C\times T\times H\times W}$. $Y \in \mathbb{R}^{C\times T\times H\times W}$ denotes the final output of the TSCI module.

%%%%%%%%%%%%%%%%%%%%%%%%%%%%%%%%%%%%%%%%%%
\section{Experiment}
\label{sec3}

\subsection{Datasets}
In order to comprehensively evaluate the performance of various methods on basketball player action recognition, we adopted two popular basketball action recognition datasets to evaluate extensively. We will describe these two datasets in detail next.
\begin{itemize}

    \item \textbf{SpaceJam}~\citep{francia2018classificazione}.
    SpaceJam dataset is currently the most popular and accessible dataset available for the recognition of basketball players' movements. The dataset is divided into two parts: the first part consists of video clips in MP4 format, and the second part consists of the joint coordinates data of the athletes corresponding to each video. In this paper, we only utilize the video data from the first part. These videos originate from 15 segments of NBA championship and Italian championship basketball matches, with each video lasting 1.5 hours. The dataset contains approximately 37,085 video clips in total, each comprising 16 frames, with each frame including three channels (RGB) and a resolution of $176 \times 128$ pixels. This dataset encompasses categories of 10 types of movements, namely: walk, no action, run, defense, dribble, ball in hand, pass, block, pick, and shoot. The distribution of data across different categories is illustrated in Figure \ref{fig:spacejam}.

    
\begin{figure}[h!]
    \centering
    \includegraphics[width=0.6\textwidth]{figures/SpaceJam.pdf}
    \caption{Number of samples per class on SpaceJam dataset.}
    \label{fig:spacejam}
\end{figure} 
\begin{figure}[h!]
    \centering
    \includegraphics[width=0.6\textwidth]{figures/basketball-51.pdf}
    \caption{Number of samples per class on Basketball-51 dataset.}
    \label{fig:basketball-51}
\end{figure} 

    \item \textbf{Basketball-51}~\citep{shakya2021basketball}. The videos in the Basketball-51 dataset originate from third-person perspective shots taken during media broadcasts of 51 NBA basketball games. The dataset comprises a total of 10,311 video clips, each standardized to 25 FPS, and each frame includes three channels (RGB) with a resolution of $320 \times 240$. The dataset contains 8 categories, which are: two-point miss (2p0), two-point make (2p1), three-point miss (3p0), three-point make (3p1), free throw miss (ft0), free throw make (ft1), mid-range shot miss (mp0), and mid-range shot make (mp1). The distribution of data across these categories is shown in Figure~\ref{fig:basketball-51}.
\end{itemize}

\subsection{Evaluation metrics}
To facilitate quantitative benchmarking of our and other methods, we select five standard metrics to assess the performance of various methods: accuracy, precision, recall, F1-Score, and AUC (area under the ROC curve). The formulas and variable explanations for each metric are as follows.

\begin{enumerate}
\item The formula of accuracy is shown in equation~\ref{eq:accuracy}:

\begin{equation}
Accuracy=\frac{TP+TN}{TP+TN+FP+FN}
\label{eq:accuracy}
\end{equation}

where TP indicates the number of true positives, TN represents the number of true negatives, FP is the number of false positives, and FN represents the number of false negatives.

\item The formula of precision is shown in equation~\ref{eq:precision}:

\begin{equation}
Precision=\frac{TP}{TP+FP}
\label{eq:precision}
\end{equation}

where TP indicates the number of true positives, and FP is the number of false positives.


\item The formula of recall is shown in equation~\ref{eq:recall}:

\begin{equation}
Recall=\frac{TP}{TP+FN}
\label{eq:recall}
\end{equation}

where TP indicates the number of true positives, and FN represents the number of false negatives.

\item The formula of F1-Score is shown in equation~\ref{eq:f1}:

\begin{equation}
    F1\textsc{-}Score = 2 \times \frac{{Precision \times Recall}}{Precision + Recall}
    \label{eq:f1}
\end{equation}

where Precision and Recall are defined as equation~\ref{eq:precision} and equation~\ref{eq:recall}.

\item The formula of Area Under Curve (AUC) is shown in equation~\ref{eq:auc}:

\begin{equation}
    AUC=\int_0^1ROC(x)dx
    \label{eq:auc}
\end{equation}

where ROC(x) represents the relationship between the true positive rate and the false positive rate when x is the threshold.

\end{enumerate}


\subsection{Experimental Setup}
For the SpaceJam dataset, we directly use the original number of frames and frame size of each video clip in the dataset, so the shape of the input is $N\times 3\times T\times 176\times128$, where $N$ is the batch size, $T$ denotes the number of frames of each video clip, $H$ and $W$ denotes the height and width of each frame. In this work, $N$ is set to 16, and $T$ is 8. For the Basketball-51 dataset, the cropped frames are resized to $120\times 160$ for training the networks. The number of frames of each video clip $T$ is set to 50. \textcolor{red}{For all datasets, 80\% of the dataset is divided into a training set, 10\% into a validating set and 10\% into a testing set. For fairness, we used the unified dataset splitting strategy for all methods. 
We train all the models on the training set, while observing the loss function curves on the validation set to avoid model overfitting, and finally test the models on the test set for various types of metrics, as reported in the results in Section~\ref{subsec:res}.} 
\begin{table}[h!]
\renewcommand{\arraystretch}{1.5}
\centering
\caption{The details of the state-of-the-art models.\label{tab:details}}
% \setlength{\tabcolsep}{7mm}{
\begin{tabular}{ccc}
\toprule
\textbf{Model}	& \textbf{Backbone}	& \textbf{Pre-training}  \\
\midrule
C3D~\citep{tran2015learning}		             & VGG-16			& Sports-1M \\
R3D~\citep{hara2018can}		                     & ResNet50			& ImageNet  \\
I3D~\citep{carreira2017quo}                      & ResNet50         & ImageNet  \\
R(2+1)D~\citep{tran2018closer}                   & ResNet50         & Kinetics-400            \\  
SlowFast~\citep{feichtenhofer2019slowfast}       & ResNet50         & Kinetics-400            \\
TSN~\citep{wang2016temporal}                     & BN-Inception     & ImageNet                \\
TSM~\citep{lin2019tsm}                           & ResNet50         & ImageNet                \\
ViViT~\citep{arnab2021vivit}                     & ViT              & ImageNet                \\
Video-Swin~\citep{liu2022video}                  & Swin Transformer & ImageNet                \\
\textbf{ACA-Net (Ours)}                          & ResNet50         & ImageNet                \\
\bottomrule  
\end{tabular}
% }
\end{table}

As show in Table~\ref{tab:details}, we show the details of the state-of-the-art models to be compared with in this work. \textcolor{red}{Each model was implemented using the author's open-source code and initialised using its pre-trained weights.} Then we trained each model on the SpaceJam and Basketball-51 datasets. Specifically, ACA-Net is initialized with pre-trained weights on ImageNet to speed up the convergence of the network. \textcolor{red}{For all experiments, we initially set the number of epochs to 30, with early stopping based on validation loss to prevent overfitting. The batch size is set to 16, and the learning rate is set at 0.0001. The total number of parameters in the model is approximately 26.8 million.}
We use the Adam optimizer~\citep{kingma2014adam} for training on 8 NVIDIA GeForce RTX 3090 GPUs. 


\subsection{Experimental Results and Analysis}
\label{subsec:res}
\subsubsection{Classification results}

In this section, we compared ACA-Net with the current mainstream action recognition methods on SpaceJam and Basketball-51 datasets to validate the effectiveness of the proposed method. As illustrated in Table~\ref{tab:spacejam}, we present the experiment results conducted on SpaceJam dataset, comparing various state-of-the-art methods across key performance metrics. In this analysis, we evaluated accuracy, precision, recall, F1-Score, and AUC to comprehensively assess the eﬃciency and eﬀectiveness of each method.

As it is clear, our proposed ACA-Net achieves more outstanding performance compared to other existing models for basketball action recognition in all evaluation criteria. ACA-Net achieves the accuracy rate of 89.26 for SpaceJam. The results \textcolor{red}{indicate} that the combination of LSTA module and TSCI module increased the recognition accuracy remarkably. 3D convolution-based approaches have limited receptive fields and they have simple structures relatively, which limit their capabilities for capturing the connections between distant frames and extracting discriminative features. Similarly, models like R(2+1)D and SlowFast, although effective to some extent, still fall short in leveraging temporal and spatial dynamics comprehensively, as evidenced by their lower F1-Scores and Recall values. The LSTA module in ACA-Net is capable of generating video-related adaptive convolutional kernels based on global temporal information, which can effectively capture temporal contextual features in basketball videos. Moreover, the TSCI module in ACA-Net can conduct cross-dimensional information interaction in the spatial and channel dimensions to extract discriminative features more effectively.

\begin{table}[h!]
\renewcommand{\arraystretch}{1.5}
\caption{Comparison with state-of-the-art methods on SpaceJam dataset. \label{tab:spacejam}}
\centering
% \resizebox{\textwidth}{!}{
\begin{tabular}{cccccc}
\toprule
\multirow{3}{*}{Methods}       &         \multicolumn{5}{c}{SpaceJam Dataset}  \\
\cmidrule(lr){2-6}
                                            & Accuracy & Precision & Recall & F1-Score & AUC \\
\midrule
C3D~\citep{tran2015learning}                & 64.11    & 65.81     & 46.34  & 50.75    & 90.80 \\
R3D~\citep{hara2018can}                     & 73.55    & 74.71    & 64.97  & 68.35    & 95.50    \\
I3D~\citep{carreira2017quo}                 & 78.16    & 76.88     & 76.41  & 76.20    & 7.04      \\
R(2+1)D~\citep{tran2018closer}              & 75.60    & 77.17     & 71.78  & 73.70    & 96.34          \\
SlowFast~\citep{feichtenhofer2019slowfast}  & 63.98    & 59.81     & 55.95  & 57.44    & 92.04          \\
TSN~\citep{wang2016temporal}                & 77.19    & 78.49     & 64.88  & 67.75    & 96.96          \\
TSM~\citep{lin2019tsm}                      & 81.21    & 83.90     & 77.08  & 79.68    & 97.98          \\
% GSM~\citep{sudhakaran2020gate}                                                                                            \\
ViViT~\citep{arnab2021vivit}                & 78.59    & 81.87     & 75.17  & 77.43    & 97.19                       \\
Video-Swin~\citep{liu2022video}             & 79.99    & 81.07     & 76.21  & 78.18    & 96.39               \\
\textbf{ACA-Net (Ours)}                     & \textbf{89.26}    & \textbf{90.85}     & \textbf{88.91}  & \textbf{89.78}    & \textbf{98.99}        \\

\bottomrule
\end{tabular}
% }
% \end{adjustwidth}
\end{table}

Furthermore, \textcolor{red}{we explored the model's accuracy for each action.} The SpaceJam dataset encompasses categories of 10 types of actions, namely: walk, no action, run, defense, dribble, ball in hand, pass, block, pick, and shoot. The confusion matrix and accuracy of individual category for SpaceJam are shown in Figure~\ref{fig:SJ confusion} and Figure~\ref{fig:SJ acc}. Analyzing the experimental results, we observe several key performance metrics of ACA-Net. For the majority of actions, such as ``block", ``pass", and ``run", ACA-Net \textcolor{red}{indicates} a high recognition accuracy, evidenced by the diagonal dominance in these categories. Specifically, the model achieves recognition rates of 90\% for ``block" and ``pass", and 94\% for ``run", indicating the model's robustness in identifying these actions. This performance underscores the efficacy of the LSTA module in capturing temporal dynamics, which are crucial for distinguishing between rapid, sequential actions in basketball. 

Notably, ACA-Net also \textcolor{red}{indicates} exceptional performance in distinguishing between actions with subtle differences. The model's ability to classify ``dribble" and ``defense" actions, with high accuracy rates of 88\% and 84\% respectively, highlights the effectiveness of the TSCI module. This module's capability to enhance feature representation by learning the interactions between spatial and channel dimensions proves crucial in identifying nuanced variations in player movements and postures. Moreover, the model's precision in recognizing the ``no\_action" category, with 577 correct identifications, further validates the TSCI module's strength. By effectively capturing the distinguishing features of inactive moments amidst dynamic play, the TSCI module ensures that ACA-Net can accurately segregate active and inactive states, which is critical in a complex sports environment.

\begin{figure}[h!]
\centering
\includegraphics[width=0.8\textwidth]{figures/SpaceJam_confusion.pdf}
\caption{\textcolor{red}{The confusion matrix for classification on the SpaceJam dataset, with values represented as percentages.}}
\label{fig:SJ confusion}
\end{figure} 

\begin{figure}[h!]
\centering
\includegraphics[width=0.8\textwidth]{figures/SpaceJam_category_accuracy.pdf}
\caption{The accuracy for each category on the SpaceJam dataset.}
\label{fig:SJ acc}
\end{figure}

As illustrated in Table~\ref{tab:basketball-51}, we report the experiment results conducted on Basketball-51 dataset, comparing various state-of-the-art methods across key performance metrics, including Accuracy, Precision, Recall, F1-Score, and AUC. ACA-Net achieves an accuracy of 92.05\%, substantially higher than the next best-performing model, Video-Swin, which has an accuracy of 85.08\%. Additionally, the precision and recall rates of ACA-Net, at 90.44\% and 89.39\% respectively, indicate its remarkable ability to minimize false positives and false negatives, ensuring reliable action recognition. The F1-Score of 89.68\% further corroborates the balanced performance of ACA-Net across all evaluation metrics. Moreover, the AUC metric, standing at 99.17\%, \textcolor{red}{indicates} ACA-Net's good overall performance in distinguishing between different categories. This indicates that the TSCI module's ability to extract distinguishing features is particularly effective, ensuring high separability between various basketball actions.

\begin{table}[h!]
\renewcommand{\arraystretch}{1.5}
\caption{Comparison with state-of-the-art methods on Basketball-51 dataset. \label{tab:basketball-51}}
\centering
% \resizebox{\textwidth}{!}{
\begin{tabular}{cccccc}
\toprule
\multirow{3}{*}{Methods}       &         \multicolumn{5}{c}{Basketball-51 Dataset}  \\
\cmidrule(lr){2-6}
                                            & Accuracy  & Precision & Recall & F1-Score & AUC    \\
\midrule
C3D~\citep{tran2015learning}                & 62.60     & 57.29    & 52.88  & 53.21    & 87.65   \\
R3D~\citep{hara2018can}                     & 77.91     & 73.64    & 67.07  & 68.12    & 96.69   \\
I3D~\citep{carreira2017quo}                 & 75.78     & 75.85    & 63.60  & 64.83    & 96.22   \\
R(2+1)D~\citep{tran2018closer}              & 72.67     & 70.38    & 62.24  & 62.56    & 94.70   \\
SlowFast~\citep{feichtenhofer2019slowfast}  & 59.50     & 54.15    & 49.82  & 50.40    & 89.13   \\
TSN~\citep{wang2016temporal}                & 66.09     & 53.97    & 51.20  & 47.80    & 92.69   \\
TSM~\citep{lin2019tsm}                      & 79.07     & 76.12    & 73.74  & 74.64    & 95.72   \\
% GSM~\citep{sudhakaran2020gate}                                                                                            \\
ViViT~\citep{arnab2021vivit}                & 84.88     & 67.13    & 65.77  & 66.31    & 97.90   \\
Video-Swin~\citep{liu2022video}             & 85.08     & 85.23    & 80.51  & 81.22    & 97.64   \\
\textbf{ACA-Net (Ours)}                     & \textbf{92.05}     & \textbf{90.44}    & \textbf{89.39}  & \textbf{89.68}    & \textbf{99.17}   \\

\bottomrule
\end{tabular}
% }
\end{table}

\begin{figure}[h!]
\centering
\includegraphics[width=0.8\textwidth]{figures/Basketball-51_confusion.pdf}
\caption{\textcolor{red}{The confusion matrix for classification on the Basketball-51 dataset, with values represented as percentages.}}
\label{fig:B51 confusion}
\end{figure} 

\begin{figure}[h!]
\centering
\includegraphics[width=0.8\textwidth]{figures/Basketball-51_category_accuracy.pdf}
\caption{The accuracy for each category on the Basketball-51 dataset.}
\label{fig:B51 acc}
\end{figure}

As shown in Figure~\ref{fig:B51 confusion} and Figure~\ref{fig:B51 acc}, the confusion matrix indicates high classification accuracy for most categories. For instance, ``2-point make" and ``3-point miss" actions are classified with accuracies of 97\% and 99\% correct predictions respectively, demonstrating ACA-Net's robustness in identifying these frequent basketball actions. Furthermore, the ACA-Net \textcolor{red}{indicates} good performance in recognizing successful actions, such as ``3-point make" and ``free-throw make", with only minor misclassifications. Specifically, ``3-point make" has 52 correct identifications with just a few misclassifications. Additionally, the model maintains substantial accuracy in less frequent and more challenging actions such as ``mid-range make" and ``free-throw miss", with accuracies of 85\%. This indicates ACA-Net's versatility and robustness in handling a diverse set of actions, further validated by its overall high performance across different metrics.

In summary, ACA-Net's advanced design, incorporating the LSTA and TSCI modules, equips it with a robust feature extraction capability that significantly outperforms existing state-of-the-art methods on the SpaceJam and Basketball-51 datasets. This underscores ACA-Net's potential as a powerful tool for accurate and reliable basketball action recognition in complex scenarios.

\subsubsection{Feature visualization}
t-SNE~\citep{belkina2019automated} is a probabilistic-based nonlinear dimensionality reduction technique that learns a mapping by minimising the Kullback-Leibler scatter between data points in the high and low dimensional spaces. t-SNE is particularly suited to the visualisation of data as it reveals the underlying clustering structure in a dataset. In this work, we explore the differences in feature distribution of ACA-Net before and after training for the SpaceJam and Basketball-51 datasets. Figure~\ref{fig:tsne_SJ} illustrates the t-SNE visualization of ACA-Net for SpaceJam test set. The t-SNE plot before training (\ref{fig:bt1}) indicates a scattered and poorly separated feature space. Most action categories overlap significantly, with no clear boundaries between different classes. This overlap suggests that the model's initial feature extraction capability is inadequate, failing to distinguish between various basketball actions. 

In contrast, the t-SNE visualization after training (\ref{fig:at1}) \textcolor{red}{indicates} a well-organized feature space with distinct clusters for each action category. The LSTA module's ability to capture global and local temporal features, combined with the TSCI module's enhancement of spatial-channel interactions, has led to a more discriminative feature space. The reduced overlap and increased separation between clusters indicate that the trained ACA-Net model can effectively differentiate between various basketball actions. Despite the overall improvement in feature discrimination after training, the t-SNE visualization (\ref{fig:at1}) reveals some residual misclassification issues. Several samples from other action categories are misclassified or overlap with the ``walk" cluster. The reason for this problem may be that the distribution of action categories in the SpaceJam dataset is unbalanced, with 'walking' potentially being a more common action. This imbalance could bias the model towards overfitting on more frequent actions, leading to higher misclassification rates for less frequent or more complex actions.

\setcounter{figure}{11}
\setcounter{subfigure}{0}
\begin{subfigure}
\setcounter{figure}{11}
\setcounter{subfigure}{0}
    \centering
    \begin{minipage}[b]{0.49\textwidth}
        \includegraphics[width=\linewidth]{figures/tsne_SpaceJam_before_training.pdf}
        \caption{Before training}
        \label{fig:bt1}
    \end{minipage}  
\setcounter{figure}{11}
\setcounter{subfigure}{1}
    \begin{minipage}[b]{0.49\textwidth}
        \includegraphics[width=\linewidth]{figures/tsne_SpaceJam_after_training.pdf}
        \caption{After training}
        \label{fig:at1}
    \end{minipage}
    
\setcounter{figure}{11}
\setcounter{subfigure}{-1}
    \caption{t-SNE visualization of ACA-Net for SpaceJam test set. \textbf{(a)} before training. \textbf{(b)} after training.}
    \label{fig:tsne_SJ}
\end{subfigure}


Figure~\ref{fig:tsne B51} illustrates the t-SNE visualization of ACA-Net for Basketball-51 test set. The t-SNE plot before training (\ref{fig:bt2}) displays a scattered and poorly differentiated feature space. The majority of action categories overlap considerably, with minimal distinct clustering. This suggests that the initial features extracted by the model lack the discriminative power necessary to effectively differentiate between the various types of basketball actions. The overlap indicates an inadequacy in capturing the unique characteristics of each action category. 

\setcounter{figure}{12}
\setcounter{subfigure}{0}
\begin{subfigure}
\setcounter{figure}{12}
\setcounter{subfigure}{0}
    \centering
    \begin{minipage}[b]{0.49\textwidth}
        \includegraphics[width=\linewidth]{figures/tsne_B51_before_training.pdf}
        \caption{Before training}
        \label{fig:bt2}
    \end{minipage}  
\setcounter{figure}{12}
\setcounter{subfigure}{1}
    \begin{minipage}[b]{0.49\textwidth}
        \includegraphics[width=\linewidth]{figures/tsne_B51_after_training.pdf}
        \caption{After training}
        \label{fig:at2}
    \end{minipage}

\setcounter{figure}{12}
\setcounter{subfigure}{-1}
    \caption{t-SNE visualization of ACA-Net for Basketball-51 test set. \textbf{(a)} before training. \textbf{(b)} after training.}
    \label{fig:tsne B51}
\end{subfigure}

The t-SNE visualization after training (\ref{fig:at2}) shows a markedly improved organization of the feature space, with more distinct clusters for each action category. The ACA-Net's LSTA and TSCI modules have evidently enhanced the feature representations. The LSTA module's ability to learn both global and local temporal features, coupled with the TSCI module's enhancement of spatial-channel interactions, has resulted in a feature space where action categories are more clearly separated. This improved separation indicates a successful learning of the distinguishing features for each basketball action type. Despite the overall improvement, certain action categories, such as ``2-point miss" and ``mid-range miss", exhibit some degree of overlap or proximity. The reason for this may be that the imbalance in the samples of the dataset introduces a bias in the performance of the model. Additionally, the actions ``2-point miss" and ``mid-range miss" may share similar visual and temporal characteristics, especially in the dynamics of the shot motion and the outcome of the action. The difficulty in differentiating these subtle differences can lead to misclassification.


\subsubsection{Ablation experiment}
The ablation studies are performed on SpaceJam and Basketball-51 datasets to investigate the effects of LSTA and TSCI modules on the model performance. The baseline model is the ResNet50~\citep{he2016deep} with original architecture and without LSTA and TSCI modules. We explored the effect of adding only one module and adding both modules on model performance separately. As shown in Table~\ref{tab:aba}, the ablation study results \textcolor{red}{indicate} the significant impact of both the LSTA and TSCI modules on the performance of the ACA-Net model. The addition of the LSTA module to the baseline model results in substantial performance improvements, increasing accuracy to 86.87\% and the F1-score to 87.93\% on the SpaceJam dataset, and achieving 88.17\% accuracy and 84.93\% F1-score on the Basketball-51 dataset. Similarly, the integration of the TSCI module enhances the baseline model's accuracy to 85.06\% and F1-score to 85.31\% on SpaceJam, and to 84.30\% accuracy and 80.93\% F1-score on Basketball-51. The combined use of both modules yields the highest performance, with the model achieving 89.26\% accuracy and 89.78\% F1-score on SpaceJam, and 92.05\% accuracy and 89.68\% F1-score on Basketball-51. These results indicate that the LSTA and TSCI modules complement each other, effectively leveraging temporal, spatial, and channel-level features to improve action recognition performance.


\begin{table}[h!]
\renewcommand{\arraystretch}{1.5}
\caption{Ablation experiments of LSTA and TSCI modules.\label{tab:aba}}
\centering
\begin{tabular}{ccccc}
\toprule
\multirow{3}{*}{Model}    &     \multicolumn{4}{c}{Dataset}    \\
\cmidrule(lr){2-5}
                          &     \multicolumn{2}{c}{SpaceJam}        &     \multicolumn{2}{c}{Basketball-51}   \\
\cmidrule(lr){2-3}  \cmidrule(lr){4-5}
                          &     Accuracy    &    F1-Score           &     Accuracy    &    F1-Score           \\
\midrule

Baseline                  & 80.97    & 82.34     & 83.72         & 77.67    \\
Baseline + LSTA           & 86.87    & 87.93     & 88.17         & 84.93 \\
Baseline + TSCI           & 85.06    & 85.31     & 84.30         & 80.93    \\
Baseline + LSTA + TSCI    & \textbf{89.26}    & \textbf{89.78}     & \textbf{92.05}         & \textbf{89.68}  \\
\bottomrule
\end{tabular}
\end{table}

%%%%%%%%%%%%%%%%%%%%%%%%%%%%%%%%%%%%%%%%%%
\section{Discussion}
\label{sec4}

% Authors should discuss the results and how they can be interpreted from the perspective of previous studies and of the working hypotheses. The findings and their implications should be discussed in the broadest context possible. Future research directions may also be highlighted.
The results presented in this study \textcolor{red}{indicate} the superior performance of the proposed ACA-Net for basketball action recognition on the SpaceJam and Basketball-51 datasets. The integration of the LSTA module and the TSCI module has proven effective in extracting comprehensive features across temporal, spatial, and channel dimensions. The experimental results reveal that ACA-Net achieves higher accuracy, precision, recall, F1-Score, and AUC compared to existing state-of-the-art methods. This marked improvement can be attributed to the combined strengths of the LSTA and TSCI modules.
\textcolor{red}{The LSTA module enhances the model's capability to capture both global and local temporal features, which is particularly important for recognizing rapid and sequential actions that are common in basketball. This dual focus on temporal scales allows ACA-Net to maintain robustness even in the presence of actions that are subtle or occur in quick succession. The TSCI module further contributes by learning interaction features between spatial and channel dimensions, significantly boosting the feature representation's discriminative power. This cross-dimensional interaction is critical for differentiating between visually similar actions, a common challenge in sports video analysis.}

% Despite the promising results, there are several avenues for future research. First, exploring the scalability of ACA-Net to larger and more diverse datasets could provide insights into its generalizability. Second, investigating the integration of additional contextual information, such as player positions and game context, could further enhance the model's performance. Third, real-time implementation and optimization of ACA-Net for deployment in live sports analytics systems would be a valuable direction, enabling immediate action recognition and analysis. Additionally, the application of ACA-Net to other sports and activity recognition tasks could validate its versatility and robustness across different domains. Collaborative research efforts focusing on multi-modal data integration, combining visual data with sensor or audio inputs, could also open new frontiers in comprehensive action recognition systems.
\textcolor{red}{Despite ACA-Net \textcolor{red}{indicates} promising results, several research avenues remain open for further exploration. First, exploring the scalability of ACA-Net to larger and more diverse datasets. This would provide valuable insights into its generalizability and robustness across different settings and conditions, such as varying game strategies, player behaviors, and environmental factors. Additionally, integrating more contextual information, such as player positions, game scenarios, and team strategies, could further enhance the model's performance by providing richer, more informative features for action recognition.}

\textcolor{red}{Another critical area for future work involves the real-time implementation and optimization of ACA-Net for deployment in live sports analytics systems. Such advancements would allow for immediate action recognition and analysis, providing valuable insights to coaches, players, and referees during games. Exploring ACA-Net's application beyond basketball to other sports and activity recognition tasks would also validate its versatility and adaptability across different domains. Finally, collaborative research efforts that incorporate multi-modal data integration, combining visual data with inputs from sensors, audio, or even physiological signals, could open new frontiers in the development of comprehensive and robust action recognition systems.}


%%%%%%%%%%%%%%%%%%%%%%%%%%%%%%%%%%%%%%%%%%
\section{Conclusions}
\label{sec5}
\textcolor{blue}{Neural network models have become a cornerstone in the development of autonomous robotic systems, enabling machines to perceive, analyze, and respond to complex environments with increasing sophistication. These models, inspired by the structure and function of the human brain, are driving innovations in robotics by enhancing adaptability, decision-making, and multi-modal data processing.
In this paper, we proposed an adaptive context-aware network, ACA-Net, designed specifically for basketball action recognition, as an example of how such neural network architectures can address real-world challenges in dynamic environments.} \textcolor{red}{The network's architecture integrates LSTA and TSCI modules, each targeting different aspects of video feature extraction to enhance overall performance. The LSTA module enhances feature representation through a gated convolutional layer, followed by the complementary learning of temporal context features via the local branch's importance weights and the global branch's adaptive convolutions. In parallel, the TSCI module improves the extraction of discriminative features by facilitating cross-dimensional interactions between spatial and channel features through its three-branch structure. The fusion of long short-term temporal information from the LSTA module with spatial-channel interaction information from the TSCI module, guided by global contextual information, enables ACA-Net to effectively discriminate between different basketball actions.}

\textcolor{red}{The effectiveness of ACA-Net was validated through extensive comparisons with current state-of-the-art methods, demonstrating its superior performance on the SpaceJam and Basketball-51 datasets, achieving accuracy rates of 89.26\% and 92.05\%, respectively. Additionally, dimensionality reduction and visualization of the features extracted by ACA-Net, performed using t-SNE, highlighted the model's strong discriminative capability across various action categories. Ablation experiments further validated the effectiveness of each module within ACA-Net, underscoring their contributions to the overall performance of the network.}

\textcolor{red}{
These findings indicate that ACA-Net has made notable progress in the field of sports action recognition. By addressing the specific challenges of basketball action recognition, such as complex backgrounds, subtle differences in actions, and inconsistent lighting.} \textcolor{blue}{Looking ahead, ACA-Net holds potential for broader applications in autonomous robotics, where precise action recognition is crucial for decision-making in dynamic and unstructured environments. Future research should focus on optimizing ACA-Net for real-time deployment, exploring its integration with multi-modal sensory data, and assessing its applicability in various autonomous robotic tasks. By extending ACA-Net's capabilities, we can further contribute to the advancement of neural network models in the robotics domain, enhancing both robotic autonomy and human-robot collaboration.}


\section*{Conflict of Interest Statement}
%All financial, commercial or other relationships that might be perceived by the academic community as representing a potential conflict of interest must be disclosed. If no such relationship exists, authors will be asked to confirm the following statement: 

The authors declare that the research was conducted in the absence of any commercial or financial relationships that could be construed as a potential conflict of interest.

\section*{Author Contributions}

Conceptualization, Yaolei Zhang, Fei Zhang and Xiao Xu; Data curation, Fei Zhang and Yuanli Zhou; Investigation, Yaolei Zhang, Fei Zhang and Yuanli Zhou; Methodology, Yaolei Zhang; Software, Yaolei Zhang; Validation, Yaolei Zhang, Fei Zhang, Yuanli Zhou and Xiao Xu; Visualization, Yaolei Zhang; Writing – original draft, Yaolei Zhang.
All authors have read and agreed to the published version of the manuscript.

\section*{Funding}
This project was supported by the Hangzhou Philosophy and Social Science Key Research Base under Grant No. 2021JD21.

% \section*{Acknowledgments}
% This is a short text to acknowledge the contributions of specific colleagues, institutions, or agencies that aided the efforts of the authors.

% \section*{Supplemental Data}
%  \href{http://home.frontiersin.org/about/author-guidelines#SupplementaryMaterial}{Supplementary Material} should be uploaded separately on submission, if there are Supplementary Figures, please include the caption in the same file as the figure. LaTeX Supplementary Material templates can be found in the Frontiers LaTeX folder.

\section*{Data Availability Statement}
The original contributions presented in the study are included in the article material, further inquiries can be directed to the corresponding author.
% Please see the availability of data guidelines for more information, at https://www.frontiersin.org/about/author-guidelines#AvailabilityofData

\bibliographystyle{Frontiers-Harvard} %  Many Frontiers journals use the Harvard referencing system (Author-date), to find the style and resources for the journal you are submitting to: https://zendesk.frontiersin.org/hc/en-us/articles/360017860337-Frontiers-Reference-Styles-by-Journal. For Humanities and Social Sciences articles please include page numbers in the in-text citations 
%\bibliographystyle{Frontiers-Vancouver} % Many Frontiers journals use the numbered referencing system, to find the style and resources for the journal you are submitting to: https://zendesk.frontiersin.org/hc/en-us/articles/360017860337-Frontiers-Reference-Styles-by-Journal
\bibliography{ref}

%%% Make sure to upload the bib file along with the tex file and PDF
%%% Please see the test.bib file for some examples of references


\end{document}
