# Supplementary material for: ACA-Net: adaptive context-aware network for basketball action recognition
Source: Front Neurorobot. 2024 Sep 25;18:1471327. doi: 10.3389/fnbot.2024.1471327 (PMC11461453; doi:10.3389/fnbot.2024.1471327)
Supplement: Supplementary file 1 [file Data_Sheet_1.ZIP › ref.bib]

@Article{article,
	author = "Author1 LastName1 and Author2 LastName2 and Author3 LastName3",
	title = "Article Title",
	volume = "30",
	number = "30",
	pages = "10127-10134",
	year = "2013",
	doi = "10.3389/fnins.2013.12345",
	URL = "http://www.frontiersin.org/Journal/10.3389/fnins.2013.12345/abstract",
	journal = "Frontiers in Neuroscience"
}

@book{book,
  author    = {Author Name}, 
  title     = {The title of the work},
  publisher = {The name of the publisher},
  address   = {The city},
  year      = 1993,
}

@incollection{chapter,
  author       = {Bauthor Surname}, 
  title        = {The title of the work},
  editor       = {Editor Name},
  booktitle    = {The title of the book},
  publisher    = {The name of the publisher},
  address      = {The city},
  year         = 2002,
  pages        = {201-213},
}

@InProceedings{conference,
  author = {Cauthor Name and Dauthor Surname and Fauthor LastName},
  title = {The title of the work},
  booktitle = {The title of the conference proceedings},
  year = 1996,
  publisher = {The name of the publisher},
  editor = {Editor Name1 and Editor Name2},
  pages = {41-50},
}

@book{cho,
  author       = {Gauthor Name1}, 
  title        = {The title of the work},
  publisher = {Country code and patent number},
  address      = {Patent Country},
  year = 2013
}

@book{patent,
  author    = {Hauthor Surname1}, 
  title     = {The title of the work},
  publisher = {Patent number},
  address   = {Patent country},
  year      = 2010,
}

% please use misc for datasets
@misc{dataset, 
	author = "Author1 LastName1 and Author2 LastName2 and Author3 LastName3",
	title = "Data Title",
	year = "2011",
	doi = "10.000/55555",
	URL = "http://www.frontiersin.org/",
}

@article{wei2016sports,
  title={Sports motion recognition using MCMR features based on interclass symbolic distance},
  author={Wei, Yu and Jiao, Libin and Wang, Shenling and Bie, Rongfang and Chen, Yinfeng and Liu, Dalian},
  journal={International Journal of Distributed Sensor Networks},
  volume={12},
  number={5},
  pages={7483536},
  year={2016},
  publisher={SAGE Publications Sage UK: London, England}
}

@article{li2019automatic,
  title={Automatic detection technology of sports athletes based on image recognition technology},
  author={Li, Guangjing and Zhang, Cuiping},
  journal={EURASIP Journal on Image and Video Processing},
  volume={2019},
  number={1},
  pages={15},
  year={2019},
  publisher={Springer}
}

@article{francia2018classificazione,
  title={Classificazione di azioni cestistiche mediante tecniche di deep learning},
  author={Francia, Simone and Calderara, Simone and Lanzi, Dott Fabio},
  journal={URL: https://www. researchgate. net/publication/330534530\_Classificazione\_di\_Azioni\_ Cestistiche\_mediante\_Tecniche\_di\_Deep\_Learning},
  year={2018}
}

@inproceedings{shakya2021basketball,
  title={Basketball-51: A video dataset for activity recognition in the basketball game},
  author={Shakya, Sarbagya Ratna and Zhang, Chaoyang and Zhou, Zhaoxian},
  booktitle={CS \& IT Conference Proceedings},
  volume={11},
  number={7},
  year={2021},
  organization={CS \& IT Conference Proceedings}
}

@article{li2021research,
  title={Research on basketball players’ action recognition based on interactive system and machine learning},
  author={Li, Jin and Gu, Deping},
  journal={Journal of Intelligent \& Fuzzy Systems},
  volume={40},
  number={2},
  pages={2029--2039},
  year={2021},
  publisher={IOS Press}
}

@inproceedings{tran2015learning,
  title={Learning spatiotemporal features with 3d convolutional networks},
  author={Tran, Du and Bourdev, Lubomir and Fergus, Rob and Torresani, Lorenzo and Paluri, Manohar},
  booktitle={Proceedings of the IEEE international conference on computer vision},
  pages={4489--4497},
  year={2015}
}

@inproceedings{wang2016temporal,
  title={Temporal segment networks: Towards good practices for deep action recognition},
  author={Wang, Limin and Xiong, Yuanjun and Wang, Zhe and Qiao, Yu and Lin, Dahua and Tang, Xiaoou and Van Gool, Luc},
  booktitle={European conference on computer vision},
  pages={20--36},
  year={2016},
  organization={Springer}
}

@inproceedings{carreira2017quo,
  title={Quo vadis, action recognition? a new model and the kinetics dataset},
  author={Carreira, Joao and Zisserman, Andrew},
  booktitle={proceedings of the IEEE Conference on Computer Vision and Pattern Recognition},
  pages={6299--6308},
  year={2017}
}

@inproceedings{qiu2017learning,
  title={Learning spatio-temporal representation with pseudo-3d residual networks},
  author={Qiu, Zhaofan and Yao, Ting and Mei, Tao},
  booktitle={proceedings of the IEEE International Conference on Computer Vision},
  pages={5533--5541},
  year={2017}
}

@article{mao2021dual,
  title={Dual-stream network for visual recognition},
  author={Mao, Mingyuan and Zhang, Renrui and Zheng, Honghui and Ma, Teli and Peng, Yan and Ding, Errui and Zhang, Baochang and Han, Shumin and others},
  journal={Advances in Neural Information Processing Systems},
  volume={34},
  pages={25346--25358},
  year={2021}
}

@article{zhao2020improved,
  title={Improved two-stream model for human action recognition},
  author={Zhao, Yuxuan and Man, Ka Lok and Smith, Jeremy and Siddique, Kamran and Guan, Sheng-Uei},
  journal={EURASIP Journal on Image and Video Processing},
  volume={2020},
  pages={1--9},
  year={2020},
  publisher={Springer}
}

@article{JUNJUN2021103334,
title = {RETRACTED: Basketball action recognition based on FPGA and particle image},
journal = {Microprocessors and Microsystems},
volume = {80},
pages = {103334},
year = {2021},
issn = {0141-9331},
doi = {https://doi.org/10.1016/j.micpro.2020.103334},
url = {https://www.sciencedirect.com/science/article/pii/S0141933120304932},
author = {Gun, Junjun}
}

@inproceedings{fan2016video,
  title={Video-based emotion recognition using CNN-RNN and C3D hybrid networks},
  author={Fan, Yin and Lu, Xiangju and Li, Dian and Liu, Yuanliu},
  booktitle={Proceedings of the 18th ACM international conference on multimodal interaction},
  pages={445--450},
  year={2016}
}

@article{li2017large,
  title={Large-scale gesture recognition with a fusion of RGB-D data based on saliency theory and C3D model},
  author={Li, Yunan and Miao, Qiguang and Tian, Kuan and Fan, Yingying and Xu, Xin and Li, Rui and Song, Jianfeng},
  journal={IEEE Transactions on Circuits and Systems for Video Technology},
  volume={28},
  number={10},
  pages={2956--2964},
  year={2017},
  publisher={IEEE}
}

@inproceedings{jiaxin2021review,
  title={A review of action recognition based on convolutional neural network},
  author={Yang, Jiaxin and Wang, Fang and Yang, Jieru},
  booktitle={Journal of Physics: Conference Series},
  volume={1827},
  number={1},
  pages={012138},
  year={2021},
  organization={IOP Publishing}
}

@inproceedings{xu2017r,
  title={R-c3d: Region convolutional 3d network for temporal activity detection},
  author={Xu, Huijuan and Das, Abir and Saenko, Kate},
  booktitle={Proceedings of the IEEE international conference on computer vision},
  pages={5783--5792},
  year={2017}
}

@inproceedings{de2019combining,
  title={Combining global and local convolutional 3d networks for detecting depression from facial expressions},
  author={de Melo, Wheidima Carneiro and Granger, Eric and Hadid, Abdenour},
  booktitle={2019 14th ieee international conference on automatic face \& gesture recognition (fg 2019)},
  pages={1--8},
  year={2019},
  organization={IEEE}
}

@inproceedings{donahue2015long,
  title={Long-term recurrent convolutional networks for visual recognition and description},
  author={Donahue, Jeffrey and Anne Hendricks, Lisa and Guadarrama, Sergio and Rohrbach, Marcus and Venugopalan, Subhashini and Saenko, Kate and Darrell, Trevor},
  booktitle={Proceedings of the IEEE conference on computer vision and pattern recognition},
  pages={2625--2634},
  year={2015}
}

@article{tran2017convnet,
  title={Convnet architecture search for spatiotemporal feature learning},
  author={Tran, Du and Ray, Jamie and Shou, Zheng and Chang, Shih-Fu and Paluri, Manohar},
  journal={arXiv preprint arXiv:1708.05038},
  year={2017}
}

@article{wu2020fusing,
  title={Fusing motion patterns and key visual information for semantic event recognition in basketball videos},
  author={Wu, Lifang and Yang, Zhou and Wang, Qi and Jian, Meng and Zhao, Boxuan and Yan, Junchi and Chen, Chang Wen},
  journal={Neurocomputing},
  volume={413},
  pages={217--229},
  year={2020},
  publisher={Elsevier}
}

@inproceedings{gu2020fine,
  title={Fine-grained action recognition on a novel basketball dataset},
  author={Gu, Xiaofan and Xue, Xinwei and Wang, Feng},
  booktitle={ICASSP 2020-2020 IEEE International Conference on Acoustics, Speech and Signal Processing (ICASSP)},
  pages={2563--2567},
  year={2020},
  organization={IEEE}
}

@inproceedings{karpathy2014large,
  title={Large-scale video classification with convolutional neural networks},
  author={Karpathy, Andrej and Toderici, George and Shetty, Sanketh and Leung, Thomas and Sukthankar, Rahul and Fei-Fei, Li},
  booktitle={Proceedings of the IEEE conference on Computer Vision and Pattern Recognition},
  pages={1725--1732},
  year={2014}
}

@inproceedings{wang2018non,
  title={Non-local neural networks},
  author={Wang, Xiaolong and Girshick, Ross and Gupta, Abhinav and He, Kaiming},
  booktitle={Proceedings of the IEEE conference on computer vision and pattern recognition},
  pages={7794--7803},
  year={2018}
}

@inproceedings{tran2018closer,
  title={A closer look at spatiotemporal convolutions for action recognition},
  author={Tran, Du and Wang, Heng and Torresani, Lorenzo and Ray, Jamie and LeCun, Yann and Paluri, Manohar},
  booktitle={Proceedings of the IEEE conference on Computer Vision and Pattern Recognition},
  pages={6450--6459},
  year={2018}
}

@inproceedings{hara2018can,
  title={Can spatiotemporal 3d cnns retrace the history of 2d cnns and imagenet?},
  author={Hara, Kensho and Kataoka, Hirokatsu and Satoh, Yutaka},
  booktitle={Proceedings of the IEEE conference on Computer Vision and Pattern Recognition},
  pages={6546--6555},
  year={2018}
}

@inproceedings{feichtenhofer2019slowfast,
  title={Slowfast networks for video recognition},
  author={Feichtenhofer, Christoph and Fan, Haoqi and Malik, Jitendra and He, Kaiming},
  booktitle={Proceedings of the IEEE/CVF international conference on computer vision},
  pages={6202--6211},
  year={2019}
}

@inproceedings{arnab2021vivit,
  title={Vivit: A video vision transformer},
  author={Arnab, Anurag and Dehghani, Mostafa and Heigold, Georg and Sun, Chen and Lu{\v{c}}i{\'c}, Mario and Schmid, Cordelia},
  booktitle={Proceedings of the IEEE/CVF international conference on computer vision},
  pages={6836--6846},
  year={2021}
}

@inproceedings{liu2022video,
  title={Video swin transformer},
  author={Liu, Ze and Ning, Jia and Cao, Yue and Wei, Yixuan and Zhang, Zheng and Lin, Stephen and Hu, Han},
  booktitle={Proceedings of the IEEE/CVF conference on computer vision and pattern recognition},
  pages={3202--3211},
  year={2022}
}

@inproceedings{bertasius2021space,
  title={Is space-time attention all you need for video understanding?},
  author={Bertasius, Gedas and Wang, Heng and Torresani, Lorenzo},
  booktitle={ICML},
  volume={2},
  number={3},
  pages={4},
  year={2021}
}

@article{vaswani2017attention,
  title={Attention is all you need},
  author={Vaswani, Ashish and Shazeer, Noam and Parmar, Niki and Uszkoreit, Jakob and Jones, Llion and Gomez, Aidan N and Kaiser, {\L}ukasz and Polosukhin, Illia},
  journal={Advances in neural information processing systems},
  volume={30},
  year={2017}
}

@inproceedings{he2016deep,
  title={Deep residual learning for image recognition},
  author={He, Kaiming and Zhang, Xiangyu and Ren, Shaoqing and Sun, Jian},
  booktitle={Proceedings of the IEEE conference on computer vision and pattern recognition},
  pages={770--778},
  year={2016}
}

@article{liu2021pay,
  title={Pay attention to mlps},
  author={Liu, Hanxiao and Dai, Zihang and So, David and Le, Quoc V},
  journal={Advances in neural information processing systems},
  volume={34},
  pages={9204--9215},
  year={2021}
}

@inproceedings{misra2021rotate,
  title={Rotate to attend: Convolutional triplet attention module},
  author={Misra, Diganta and Nalamada, Trikay and Arasanipalai, Ajay Uppili and Hou, Qibin},
  booktitle={Proceedings of the IEEE/CVF winter conference on applications of computer vision},
  pages={3139--3148},
  year={2021}
}

@inproceedings{ioffe2015batch,
  title={Batch normalization: Accelerating deep network training by reducing internal covariate shift},
  author={Ioffe, Sergey and Szegedy, Christian},
  booktitle={International conference on machine learning},
  pages={448--456},
  year={2015},
  organization={pmlr}
}

@article{kingma2014adam,
  title={Adam: A method for stochastic optimization},
  author={Kingma, Diederik P and Ba, Jimmy},
  journal={arXiv preprint arXiv:1412.6980},
  year={2014}
}

@inproceedings{lin2019tsm,
  title={Tsm: Temporal shift module for efficient video understanding},
  author={Lin, Ji and Gan, Chuang and Han, Song},
  booktitle={Proceedings of the IEEE/CVF international conference on computer vision},
  pages={7083--7093},
  year={2019}
}

@inproceedings{sudhakaran2020gate,
  title={Gate-shift networks for video action recognition},
  author={Sudhakaran, Swathikiran and Escalera, Sergio and Lanz, Oswald},
  booktitle={Proceedings of the IEEE/CVF conference on computer vision and pattern recognition},
  pages={1102--1111},
  year={2020}
}

@article{simonyan2014two,
  title={Two-stream convolutional networks for action recognition in videos},
  author={Simonyan, Karen and Zisserman, Andrew},
  journal={Advances in neural information processing systems},
  volume={27},
  year={2014}
}

@article{belkina2019automated,
  title={Automated optimized parameters for T-distributed stochastic neighbor embedding improve visualization and analysis of large datasets},
  author={Belkina, Anna C and Ciccolella, Christopher O and Anno, Rina and Halpert, Richard and Spidlen, Josef and Snyder-Cappione, Jennifer E},
  journal={Nature communications},
  volume={10},
  number={1},
  pages={5415},
  year={2019},
  publisher={Nature Publishing Group UK London}
}

@inproceedings{glorot2011deep,
  title={Deep sparse rectifier neural networks},
  author={Glorot, Xavier and Bordes, Antoine and Bengio, Yoshua},
  booktitle={Proceedings of the fourteenth international conference on artificial intelligence and statistics},
  pages={315--323},
  year={2011},
  organization={JMLR Workshop and Conference Proceedings}
}

@article{ulyanov2016instance,
  title={Instance normalization: The missing ingredient for fast stylization},
  author={Ulyanov, Dmitry and Vedaldi, Andrea and Lempitsky, Victor},
  journal={arXiv preprint arXiv:1607.08022},
  year={2016}
}

@article{saleem2023toward,
  title={Toward human activity recognition: a survey},
  author={Saleem, Gulshan and Bajwa, Usama Ijaz and Raza, Rana Hammad},
  journal={Neural Computing and Applications},
  volume={35},
  number={5},
  pages={4145--4182},
  year={2023},
  publisher={Springer}
}

@article{babaee2021clustering,
  title={Clustering of basketball players using self-organizing map neural networks},
  author={Babaee Khobdeh, Soroush and Yamaghani, Mohammad Reza and Khodaparast Sareshkeh, Siavash},
  journal={Journal of applied research on industrial engineering},
  volume={8},
  number={4},
  pages={412--428},
  year={2021},
  publisher={Research Expansion Alliance (REA) on behalf of Ayandegan Institute of Higher~…}
}

@article{wu2016mixed,
  title={Mixed-kernel based weighted extreme learning machine for inertial sensor based human activity recognition with imbalanced dataset},
  author={Wu, Donghui and Wang, Zhelong and Chen, Ye and Zhao, Hongyu},
  journal={Neurocomputing},
  volume={190},
  pages={35--49},
  year={2016},
  publisher={Elsevier}
}

@article{fan2022hybrid,
  title={Hybrid lightweight Deep-learning model for Sensor-fusion basketball Shooting-posture recognition},
  author={Fan, Jingjin and Bi, Shuoben and Xu, Ruizhuang and Wang, Luye and Zhang, Li},
  journal={Measurement},
  volume={189},
  pages={110595},
  year={2022},
  publisher={Elsevier}
}

@article{liu2023action,
  title={Action recognition for sports combined training based on wearable sensor technology and SVM prediction},
  author={Liu, Zhewei and Wang, Xuefeng},
  journal={Preventive Medicine},
  volume={173},
  pages={107582},
  year={2023},
  publisher={Elsevier}
}

@article{liu2023application,
  title={Application of wearable devices based on deep learning algorithm in basketball posture recognition},
  author={Liu, Gang and Liu, Yang},
  journal={Soft Computing},
  pages={1--10},
  year={2023},
  publisher={Springer}
}

@article{jiang2023deep,
  title={Deep learning algorithm based wearable device for basketball stance recognition in basketball},
  author={Jiang, Lan and Zhang, Dongxu},
  journal={International Journal of Advanced Computer Science and Applications},
  volume={14},
  number={3},
  year={2023},
  publisher={Science and Information (SAI) Organization Limited}
}

@inproceedings{peng2020mix,
  title={Mix dimension in poincar{\'e} geometry for 3d skeleton-based action recognition},
  author={Peng, Wei and Shi, Jingang and Xia, Zhaoqiang and Zhao, Guoying},
  booktitle={Proceedings of the 28th ACM International Conference on Multimedia},
  pages={1432--1440},
  year={2020}
}

@inproceedings{huang2023micro,
  title={Micro-gesture Classification Based on Ensemble Hypergraph-convolution Transformer.},
  author={Huang, Hexiang and Guo, Xupeng and Peng, Wei and Xia, Zhaoqiang},
  booktitle={MiGA@ IJCAI},
  year={2023}
}

@article{gan2024robust,
  title={Robust visual SLAM algorithm based on target detection and clustering in dynamic scenarios},
  author={Gan, Fubao and Xu, Shanyong and Jiang, Linya and Liu, Yuwen and Liu, Quanzeng and Lan, Shihao},
  journal={Frontiers in Neurorobotics},
  volume={18},
  year={2024},
  publisher={Frontiers Media SA}
}

@article{jain2023ambient,
  title={Ambient intelligence-based multimodal human action recognition for autonomous systems},
  author={Jain, Vidhi and Gupta, Gaurang and Gupta, Megha and Sharma, Deepak Kumar and Ghosh, Uttam},
  journal={ISA transactions},
  volume={132},
  pages={94--108},
  year={2023},
  publisher={Elsevier}
}

@article{wang2022human,
  title={Human Action Recognition of Autonomous Mobile Robot Using Edge-AI},
  author={Wang, Shih-Ting and Li, I-Hsum and Wang, Wei-Yen},
  journal={IEEE Sensors Journal},
  volume={23},
  number={2},
  pages={1671--1682},
  year={2022},
  publisher={IEEE}
}
